# Supplementary material for: Toxicity and Anti-Inflammatory Activity of Phenolic-Rich Extract from Nopalea cochenillifera (Cactaceae): A Preclinical Study on the Prevention of Inflammatory Bowel Diseases
Source: Plants (Basel). 2023 Jan 29;12(3):594. doi: 10.3390/plants12030594 (PMC9921826; doi:10.3390/plants12030594)
Supplement: Supplementary file 1 [file plants-12-00594-s001.zip]

Archive with 1 entries (1 files):
- plants-2109924-supplementary.pdf
